# Supplementary material for: Development of bioinks for 3D printing microporous, sintered calcium phosphate scaffolds
Source: J Mater Sci Mater Med. 2021 Aug 14;32(8):94. doi: 10.1007/s10856-021-06569-9 (PMC8364524; doi:10.1007/s10856-021-06569-9)
Supplement: Supplementary file 2 — Supplementary Data [file 10856_2021_6569_MOESM2_ESM.xlsx]

## Sheet: Figure 1
		Tissue volume	Scaffold volume	Percent bone volume	Tissue surface	Scaffold surface	Scaffold surface / volume ratio	Scaffold surface density	Trabecular pattern factor	Structure model index	Strut thickness	Strut number	Strut separation	Connectivity	Connectivity density
		TV	SV	SV/TV	TS	SS	SS/BV	SS/TV	Tb.Pf	SMI	St.Th	St.N	St.Sp	Conn	Conn.Dn
		mm^3	mm^3	%	mm^2	mm^2	1/mm	1/mm	1/mm		mm	1/mm	mm		1/mm^3
MicroCT Characterization Data	65C	726.914	406.017	55.8549	500.619	13664.6	33.6552	18.7981	-10.7701	-1.92008	0.11676	4.7839	0.10517	-181868	782329
	65C	598	236.5	39.5485	432.932	9299.03	39.3194	15.5502	4.34152	0.6625	0.16141	2.4502	0.2216	-434665	774740
	65C	611.681	242.307	39.6133	445.259	10517.7	43.4064	17.1947	8.82153	1.21939	0.15708	2.52191	0.18363	-504569	884475
	65C	611.519	246.867	40.3694	442.61	10663	43.1932	17.4368	8.30892	1.1542	0.16183	2.49457	0.18942	-547561	909845
	65C	617.419	211.245	34.2142	426.672	10607.4	50.2136	17.1802	11.3419	1.35524	0.0941	3.63612	0.18196	-375298	677064
	70C	680.113	197.867	29.0933	473.819	10390.8	52.5142	15.2781	15.2054	1.73729	0.09007	3.23022	0.21701	-263561	617304
	70C	718.051	303.284	42.237	481.776	13200.6	43.5256	18.3839	2.5994	0.35833	0.10283	4.10764	0.15693	-479772	880432
	70C	680.37	341.152	50.1422	475.693	14933	43.7722	21.9484	-2.35501	-0.32281	0.12365	4.05501	0.11816	-915001	1354126
	70C	743.008	391.312	52.666	504.479	16032.2	40.9704	21.5775	-9.18672	-1.34537	0.13589	3.87565	0.11032	-1016441	1537212
	70C	189.85	98.4038	51.8324	216.941	2720.88	27.6501	14.3317	-16.9443	-3.67686	0.16542	3.13331	0.16108	-8459	173199
	75C	676.818	493.177	72.8671	468.245	9763.01	19.7961	14.4249	-17.7419	-5.37738	0.18702	3.89631	0.07968	188871	500505
	75C	745.804	485.75	65.131	497.298	13005.6	26.7743	17.4383	-22.9739	-5.14834	0.17212	3.78405	0.1224	-308494	881783
	75C	668.288	370.477	55.4368	464.412	7568.1	20.4279	11.3246	-12.7193	-3.73584	0.21464	2.58281	0.15889	262323	335176
	75C	687.488	453.672	65.9897	470.808	9427.94	20.7814	13.7136	-20.9126	-6.03787	0.21418	3.08105	0.12006	242924	453057
	75C	727.745	539.47	74.129	498.381	12357.5	22.9068	16.9806	-28.6087	-7.49351	0.15812	4.68804	0.07523	28025	731468

## Sheet: Figure 3
		Diameter	Height	Max Strain	Max Stress	Toughness	Modulus
Mechanical Characterization Data	65C	7.8	15.38	0.0334525	2.98722	0.021396	159.12
	65C	7.48	13.16	0.024924	1.7427	0.0206198	182.47
	65C	7.59	13.43	0.0479598	6.42564	0.156046	110.69
	65C	7.55	13.65	0.0557216	6.94578	0.132175	197.62
	65C	7.34	12.84	0.0399688	9.0051	0.148329	377.34
	65C	7.55	14.85	0.0156566	2.48963	0.00995299	348.9
	65C	7.09	9.31	0.0773899	6.27551	0.196156	208.52
	65C	7.69	11.92	0.0283138	3.08707	0.0382606	273.89
	65C	7.44	14.62	0.0222093	3.87145	0.0302094	443.23
	65C	7.08	13.8	0.0617609	6.57189	0.158962	147.4
	70C	7.15	13.9	0.0564748	6.19105	0.1401	165.85
	70C	7.15	13.9	0.0366403	7.83706	0.0812397	550.58
	70C	7.74	14.35	0.0289686	12.8689	0.0940707	993.52
	70C	7.61	8.37	0.0525568	6.14325	0.14229	382.98
	70C	7.75	14.8	0.0234122	4.04066	0.041442	292.45
	70C	7.55	14.52	0.0262259	9.34316	0.0918797	511.3
	70C	7.77	14.61	0.0206092	3.05019	0.0238683	271.91
	70C	7.62	7	0.0725714	8.36928	0.186704	204.77
	70C	7.21	14.06	0.014872	1.7363	0.0117418	232.21
	70C	7.52	13.83	0.0174259	3.56279	0.0247477	393.57
	75C	7.64	14.53	0.0289608	22.2981	0.245981	990.59
	75C	7.78	15.21	0.0258383	6.61059	0.0717572	637.12
	75C	7.67	14.68	0.0220504	18.3927	0.180927	1044.4
	75C	7.55	14.24	0.0114888	5.09184	0.0301207	665.94
	75C	6.84	12.25	0.0113714	4.34287	0.0182733	584.3
	75C	7.28	14.16	0.0383828	24.4085	0.360897	623.43
	75C	7.3	14.43	0.0359044	11.5655	0.16068	732.33
	75C	7.29	7.31	0.0620246	6.7246	0.0852666	256.39
	75C	7.44	14.56	0.0259547	22.5458	0.239363	1269.7
	75C	7.31	9.4	0.130851	9.46517	0.643495	156.12

## Sheet: Figure 5
		PORES	STRUTS				PORES	STRUTS			KEY
Green Body	CS	730.741	477.201		Green Body	CS	730.75	464.732			200 µm	1.2 mm	CS
	CS	748.559	436.007			CS	659.619	524.66				1.4 mm	CM
	CS	712.951	480.989			CS	615.983	540.795				1.8 mm	CL
	CS	655.733	501.038			CM	994.484	409.906			250 µm	1.2 mm	RS
	CS	632.154	523.526			CM	731.451	610.669				1.4 mm	RM
	CS	690.969	549.414			CM	932.327	467.282				1.8 mm	RL
	CS	600.377	504.746			CL	1276.2	509.241			400 µm	1.2 mm	BS
	CS	622.498	573.061			CL	1372.97	372.327				1.4 mm	BM
	CS	625.074	544.579			CL	1215.42	535.183				1.8 mm	BL
	CM	1029.7	417.885			RS	574.463	591.544
	CM	983.647	431.185			RS	625.038	551.976
	CM	970.101	380.65			RS	696.556	386.031
	CM	724.334	602.971			RM	818.808	553.083
	CM	720.084	591.969			RM	737.83	437.361
	CM	749.936	637.066			RM	764.385	607.671
	CM	949.872	466.679			RL	1251.58	574.05
	CM	931.892	456.58			RL	1017.12	676.323
	CM	915.218	478.587			RL	1127.07	695.783
	CL	1279.86	499.178			BS	423.475	639.574
	CL	1231.08	504.337			BS	651.939	514.867
	CL	1317.65	524.207			BS	464.586	663.669
	CL	1317.41	374.055			BM	722.769	589.872
	CL	1413.58	388.892			BM	1059.28	603.475
	CL	1387.92	354.035			BM	932.641	475.029
	CL	1186.01	578.406			BL	1001.99	748.04
	CL	1293.03	457.734			BL	945.483	400.169
	CL	1167.21	569.41			BL	1214.4	574.033
	RS	649.433	602.257		Sintered	CS	442.004	277.715
	RS	510.745	573.727			CS	382.656	371.923
	RS	563.212	598.647			CS	463.282	285.523
	RS	710.918	523.817			CM	585.761	250.256
	RS	575.784	557.721			CM	518.224	366.251
	RS	588.414	574.389			CM	579.559	282.138
	RS	698.929	422.267			CL	804.53	344.95
	RS	707.529	365.011			CL	925.116	248.161
	RS	683.209	370.813			CL	719.754	397.944
	RM	781.598	552.978			RS	445.809	396.542
	RM	826.501	541.681			RS	430.641	331.357
	RM	848.325	564.589			RS	523.193	221.945
	RM	956.255	386.17			RM	412.914	454.658
	RM	632.511	495.435			RM	512.911	319.426
	RM	624.724	430.477			RM	477.041	421.306
	RM	767.875	608.14			RL	823.335	392.929
	RM	779.848	608.834			RL	770.888	402.035
	RM	745.432	606.039			RL	663.462	486.376
	RL	1274.79	569.084			BS	262.731	426.392
	RL	1213.44	562.985			BS	380.338	337.123
	RL	1266.51	590.081			BS	317.02	431.751
	RL	976.138	608.892			BM	470.964	425.675
	RL	1029.15	784.471			BM	527.004	349.5
	RL	1046.06	635.605			BM	669.002	237.545
	RL	1150.24	656.86			BL	718.071	432.528
	RL	1099.14	683.344			BL	492.187	597.119
	RL	1131.83	747.144			BL	749.872	418.723
	BS	374.248	598.257
	BS	446.646	618.42
	BS	449.532	702.047
	BS	678.713	491.386
	BS	568.022	561.928
	BS	709.082	491.288
	BS	476.068	708.36
	BS	439.705	623.418
	BS	477.986	659.23
	BM	724.687	598.066
	BM	683.214	572.02
	BM	760.406	599.529
	BM	908.495	434.65
	BM	914.048	491.063
	BM	975.38	499.373
	BM	950.583	461.117
	BM	891.093	339.193
	BM	994.773	400.196
	BL	996.654	579.972
	BL	1205.97	637.986
	BL	975.214	592.466
	BL	1139.72	725.795
	BL	989.185	884.877
	BL	877.074	633.448
	BL	1098.83	601.767
	BL	1241.5	720.272
	BL	1302.86	400.061
Sintered	CS	432.299	280.636
	CS	452.817	254.785
	CS	440.897	297.726
	CS	398.724	357.292
	CS	418.676	384.683
	CS	330.567	373.793
	CS	462.496	267.19
	CS	479.647	296.795
	CS	447.703	292.585
	CM	588.745	257.497
	CM	590.263	251.745
	CM	578.275	241.525
	CM	510.604	370.132
	CM	532.458	377.537
	CM	511.609	351.085
	CM	575.554	293.115
	CM	554.843	255.122
	CM	608.279	298.176
	CL	790.584	342.116
	CL	829.324	346.916
	CL	793.684	345.816
	CL	928.157	237.402
	CL	930.406	252.19
	CL	916.784	254.89
	CL	706.452	394.52
	CL	718.656	374.556
	CL	734.153	424.756
	RS	613.649	417.11
	RS	342.73	363.848
	RS	381.05	408.668
	RS	376.795	298.651
	RS	417.978	372.634
	RS	497.15	322.785
	RS	512.982	206.275
	RS	539.89	245.32
	RS	516.709	214.239
	RM	397.939	460.716
	RM	401.5	473.528
	RM	439.302	429.731
	RM	552.338	370.528
	RM	500.08	298.287
	RM	486.315	289.462
	RM	468.235	450.184
	RM	492.513	420.198
	RM	470.374	393.537
	RL	793.666	394.65
	RL	931.413	392.935
	RL	744.927	391.201
	RL	752.087	367.415
	RL	811.355	384.913
	RL	749.222	453.777
	RL	664.285	505.264
	RL	650.57	471.467
	RL	675.53	482.397
	BS	256.211	500.664
	BS	250.619	497
	BS	281.362	281.513
	BS	357.439	351.766
	BS	407.145	331.868
	BS	376.43	327.736
	BS	332.28	416.168
	BS	324.851	435.003
	BS	293.929	444.083
	BM	451.108	415.312
	BM	497.869	463.225
	BM	463.915	398.489
	BM	501.845	325.014
	BM	547.366	325.194
	BM	531.8	398.291
	BM	350.383	226.272
	BM	673.402	284.446
	BM	667.622	201.917
	BL	702.44	425.891
	BL	731.459	404.336
	BL	720.316	467.357
	BL	500.044	605.372
	BL	522.741	580.291
	BL	453.777	605.693
	BL	748.329	371.171
	BL	777.658	504.132
	BL	723.629	380.866

## Sheet: Figure 6
																			Porosity	Density
	CS	CM	CL	RS	RM	RL	BS	BM	BL				KEY				200 µm	1.2 mm	0.657918	3.03051
Permeability	1.44621e-09	1.0355e-09	1.59616e-09	4.5895e-10	7.02046e-10	1.86252e-10	1.82559e-10	3.57352e-10	4.2031e-10				200 µm	1.2 mm	CS		200 µm	1.2 mm	0.633155	3.02131
	1.28213e-09	3.65066e-10	8.48833e-10	6.27625e-10	6.53391e-10	6.75815e-10	8.9998e-11	2.32553e-10	4.87767e-10					1.4 mm	CM		200 µm	1.2 mm	0.661686	3.02246
	3.46219e-10	6.71827e-10	1.41264e-09	4.1648e-10	4.28894e-10	1.14422e-09	9.66417e-11	2.311e-10	3.44737e-10					1.8 mm	CL		200 µm	1.2 mm	0.554946	3.01104
	6.50034e-10	8.72367e-10	1.27068e-09	3.11056e-10	6.03925e-10	7.12897e-10	1.14717e-10	4.51753e-11	8.12085e-10				250 µm	1.2 mm	RS		200 µm	1.2 mm	0.603229	2.98762
	7.30016e-10	1.15913e-09	1.10672e-09	4.56985e-10	2.298e-10	7.0773e-10	2.48624e-10	4.00517e-10	5.16726e-10					1.4 mm	RM		200 µm	1.2 mm	0.520448	3.00039
	9.21462e-10	1.07471e-09	1.36785e-09	1.10324e-10	4.87918e-10	4.16289e-10	3.4228e-10	4.92398e-10	5.31022e-10					1.8 mm	RL		200 µm	1.2 mm	0.517233	3.00143
	2.16185e-10	1.28884e-09	5.55237e-10	6.00793e-10	1.79931e-10	7.12577e-10	1.70666e-10	6.61409e-10	5.03156e-10				400 µm	1.2 mm	BS		200 µm	1.2 mm	0.584454	3.05569
	7.48038e-10	8.11049e-10	5.29435e-10	5.60368e-10	1.7796e-10	7.44511e-10	1.6724e-10	6.64136e-10	6.59566e-10					1.4 mm	BM		200 µm	1.4 mm	0.610168	3.00767
			1.48471e-09	4.99735e-10	3.55079e-10	8.23662e-10								1.8 mm	BL		200 µm	1.4 mm	0.581218	2.99479
																	200 µm	1.4 mm	0.539654	3.00804
Mass Flow	38.3738	28.0567	42.3526	13.9043	19.26	5.31852	5.00027	10.2687	12.6261								200 µm	1.4 mm	0.615446	3.00221
	34.3271	10.4058	22.7262	18.51	17.5544	20.5945	2.52151	6.6762	14.5322								200 µm	1.4 mm	0.59968	2.99605
	8.85476	20.2237	36.1292	11.411	11.7012	31.9043	2.56891	6.39296	10.3318								200 µm	1.4 mm	0.644233	2.98557
	17.9067	26.5448	35.0039	9.21694	17.4151	20.6588	3.06517	1.14546	22.1694								200 µm	1.4 mm	0.654379	3.01296
	20.2411	33.1255	30.6859	12.7294	6.75873	19.9561	6.90905	10.5829	14.6679								200 µm	1.4 mm	0.569797	3.02835
	25.4548	29.57	37.7861	3.2038	14.3529	13.0774	8.62411	12.3949	15.432								200 µm	1.8 mm	0.616968	2.97777
	5.96273	34.5446	15.3143	16.7716	5.03717	20.559	4.70425	17.6336	14.7929								200 µm	1.8 mm	0.591599	2.98932
	21.0418	22.3148	14.8926	14.9817	4.77513	23.178	4.48896	18.4426	18.3157								200 µm	1.8 mm	0.626073	2.97355
			40.5403	13.3283	9.68522	24.7328											200 µm	1.8 mm	0.601506	2.97761
																	200 µm	1.8 mm	0.596527	2.9936
Conductance	3.9117e-09	2.86001e-09	4.31729e-09	1.41736e-09	1.96331e-09	5.42152e-10	5.09712e-10	1.04675e-09	1.28706e-09								200 µm	1.8 mm	0.615248	2.98231
	3.49919e-09	1.06073e-09	2.31664e-09	1.88685e-09	1.78944e-09	2.09934e-09	2.57034e-10	6.8055e-10	1.48137e-09								200 µm	1.8 mm	0.505493	2.98131
	9.02626e-10	2.06154e-09	3.68289e-09	1.1632e-09	1.19279e-09	3.25222e-09	2.61867e-10	6.51678e-10	1.05319e-09								200 µm	1.8 mm	0.646837	2.97373
	1.82536e-09	2.70589e-09	3.56819e-09	9.39545e-10	1.77524e-09	2.10589e-09	3.12454e-10	1.16764e-10	2.25988e-09								200 µm	1.8 mm	0.562007	2.98467
	2.06331e-09	3.37671e-09	3.12802e-09	1.2976e-09	6.88964e-10	2.03426e-09	7.04287e-10	1.07878e-09	1.4952e-09								250 µm	1.2 mm	0.512492	3.04562
	2.59479e-09	3.01427e-09	3.8518e-09	3.26585e-10	1.46309e-09	1.33307e-09	8.79114e-10	1.2635e-09	1.57308e-09								250 µm	1.2 mm	0.573185	3.01388
	6.07822e-10	3.52137e-09	1.56109e-09	1.70964e-09	5.13473e-10	2.09572e-09	4.79536e-10	1.79751e-09	1.50795e-09								250 µm	1.2 mm	0.47724	3.01439
	2.14493e-09	2.2747e-09	1.51811e-09	1.52718e-09	4.86761e-10	2.36269e-09	4.57591e-10	1.87998e-09	1.86704e-09								250 µm	1.2 mm	0.485764	3.00896
			4.13254e-09	1.35864e-09	9.8728e-10	2.52118e-09											250 µm	1.2 mm	0.497323	3.00264
																	250 µm	1.2 mm	0.509743	3.0245
																	250 µm	1.2 mm	0.536427	3.02534
																	250 µm	1.2 mm	0.563692	3.03471
																	250 µm	1.2 mm	0.469885	3.17966
																	250 µm	1.4 mm	0.512635	3.03774
																	250 µm	1.4 mm	0.495364	3.00977
																	250 µm	1.4 mm	0.44677	3.00802
																	250 µm	1.4 mm	0.456584	3.01339
																	250 µm	1.4 mm	0.41208	3.04432
																	250 µm	1.4 mm	0.453264	3.03773
																	250 µm	1.4 mm	0.444549	3.03814
																	250 µm	1.4 mm	0.441565	3.039
																	250 µm	1.4 mm	0.439832	2.99513
																	250 µm	1.8 mm	0.534947	3.05962
																	250 µm	1.8 mm	0.527935	3.03882
																	250 µm	1.8 mm	0.565958	3.02444
																	250 µm	1.8 mm	0.512924	3.04243
																	250 µm	1.8 mm	0.559493	3.04908
																	250 µm	1.8 mm	0.487091	3.04681
																	250 µm	1.8 mm	0.53796	3.02603
																	250 µm	1.8 mm	0.567313	3.00889
																	250 µm	1.8 mm	0.441569	3.02529
																	400 µm	1.2 mm	0.428115	3.0096
																	400 µm	1.2 mm	0.45826	2.98782
																	400 µm	1.2 mm	0.434938	3.00389
																	400 µm	1.2 mm	0.457129	3.01092
																	400 µm	1.2 mm	0.47001	3.01809
																	400 µm	1.2 mm	0.467974	3.0168
																	400 µm	1.2 mm	0.460592	3.01306
																	400 µm	1.2 mm	0.43389	3.02175
																	400 µm	1.4 mm	0.50077	3.01489
																	400 µm	1.4 mm	0.452932	3.02351
																	400 µm	1.4 mm	0.519313	3.04538
																	400 µm	1.4 mm	0.43436	3.03408
																	400 µm	1.4 mm	0.488495	3.0434
																	400 µm	1.4 mm	0.462501	3.03526
																	400 µm	1.4 mm	0.537405	3.02534
																	400 µm	1.4 mm	0.486656	2.99409
																	400 µm	1.8 mm	0.436356	3.03817
																	400 µm	1.8 mm	0.556309	3.01367
																	400 µm	1.8 mm	0.536427	3.00592
																	400 µm	1.8 mm	0.595692	3.03774
																	400 µm	1.8 mm	0.541108	3.04192
																	400 µm	1.8 mm	0.536596	3.03676
																	400 µm	1.8 mm	0.539469	2.99678
																	400 µm	1.8 mm	0.572649	2.99405

## Sheet: Figure 7
MicroCT Characterization Data
Thickness	Spacing	TV	SV	SV/TV	TS	SS	SS/SV	SS/TV	St.Pf	SMI	St.Th	St.N	St.Sp
400 µm	1.8 mm	65.0999	19.1541	29.4226	96.9739	481.933	25.1608	7.40298	-0.75604	-0.18029	0.16011	1.83762	0.5698
400 µm	1.8 mm	65.0999	22.0947	33.9396	96.9739	652.441	29.5294	10.0222	-1.79912	-0.36556	0.12979	2.61495	0.44186
400 µm	1.8 mm	65.0999	23.8306	36.6062	96.9739	642.179	26.9477	9.86453	-4.48038	-0.99757	0.13862	2.64067	0.44039
400 µm	1.8 mm	65.0999	27.7113	42.5674	96.9739	423.184	15.2712	6.50054	-1.24634	-0.48969	0.26155	1.62752	0.50615
400 µm	1.4 mm	64.8171	28.4499	43.8926	96.6924	638.841	22.4549	9.85605	-8.80519	-2.35276	0.18484	2.37457	0.36428
400 µm	1.4 mm	65.0999	24.1029	37.0245	96.9739	466.915	19.3718	7.17229	3.70629	1.14795	0.22147	1.67178	0.40501
400 µm	1.4 mm	65.0999	29.7913	45.7624	96.9739	531.624	17.845	8.16628	-1.9356	-0.65081	0.23083	1.9825	0.38058
400 µm	1.4 mm	65.0999	33.1891	50.9819	96.9739	679.462	20.4724	10.4372	-6.71002	-1.96655	0.18517	2.75324	0.28589
400 µm	1.2 mm	65.0999	27.6626	42.4926	96.9739	835.262	30.1946	12.8305	-8.1209	-1.61371	0.14409	2.94895	0.28325
400 µm	1.2 mm	64.8171	29.731	45.869	96.6924	834.612	28.0721	12.8764	-10.7893	-2.30605	0.15271	3.00373	0.27093
400 µm	1.2 mm	64.8171	29.325	45.2427	96.6924	716.296	24.4261	11.051	-6.88349	-1.69085	0.16862	2.68311	0.27264
400 µm	1.2 mm	64.8171	43.2875	66.784	96.6924	687.351	15.8788	10.6045	-9.47801	-3.58139	0.26848	2.48752	0.16723
200 µm	1.8 mm	64.8171	16.4904	25.4414	96.6924	340.382	20.6412	5.25142	-2.40051	-0.69778	0.18378	1.38431	0.67858
200 µm	1.8 mm	64.8171	10.9451	16.8862	96.6924	303.728	27.7501	4.68592	1.81523	0.39248	0.14117	1.19618	0.73758
200 µm	1.8 mm	65.0999	13.5989	20.8893	96.9739	325.119	23.9078	4.99415	1.51977	0.38141	0.16186	1.2906	0.73194
200 µm	1.8 mm	65.0999	18.4064	28.2741	96.9739	431.792	23.4588	6.63277	-2.4596	-0.62908	0.16218	1.7434	0.62467
200 µm	1.4 mm	64.8171	18.3593	28.3248	96.6924	446.12	24.2994	6.88275	1.74918	0.43191	0.1719	1.64771	0.47916
200 µm	1.4 mm	64.8171	25.5505	39.4194	96.6924	517.657	20.2602	7.98643	-4.84434	-1.43464	0.19047	2.0696	0.41846
200 µm	1.4 mm	64.8171	19.5346	30.1381	96.6924	395.163	20.2288	6.09658	-0.32982	-0.09783	0.1828	1.64871	0.53241
200 µm	1.4 mm	64.8171	17.1772	26.501	96.6924	411.588	23.9613	6.34998	0.82214	0.20587	0.15791	1.67824	0.53748
200 µm	1.2 mm	64.8171	17.2883	26.6723	96.6924	464.587	26.873	7.16765	2.84993	0.63631	0.13618	1.95862	0.43878
200 µm	1.2 mm	64.8171	16.8246	25.957	96.6924	467.673	27.797	7.21527	3.477	0.75051	0.13953	1.86037	0.43511
200 µm	1.2 mm	64.8171	21.1516	32.6328	96.6924	500.183	23.6475	7.71684	0.31636	0.08027	0.15931	2.04833	0.40774
200 µm	1.2 mm	64.8171	15.7528	24.3035	96.6924	392.803	24.9354	6.06017	2.8788	0.6927	0.1509	1.6106	0.54587
250 µm	1.8 mm	65.0999	19.1255	29.3788	96.9739	380.216	19.88	5.84051	-0.05279	-0.01593	0.19949	1.47269	0.6436
250 µm	1.8 mm	65.0999	20.6977	31.7937	96.9739	474.608	22.9305	7.29047	0.02852	0.00746	0.19361	1.64212	0.54178
250 µm	1.8 mm	65.0999	19.7214	30.294	96.9739	391.698	19.8616	6.01688	-0.30021	-0.09069	0.20781	1.45777	0.61611
250 µm	1.8 mm	65.0999	24.7609	38.0353	96.9739	644.488	26.0284	9.89998	-5.78751	-1.33412	0.14726	2.58294	0.45161
250 µm	1.4 mm	65.0999	26.5397	40.7676	96.9739	579.779	21.8457	8.906	-4.06986	-1.1178	0.20034	2.03492	0.37686
250 µm	1.4 mm	65.0999	31.8042	48.8546	96.9739	597.166	18.7763	9.17307	-5.93103	-1.89527	0.21836	2.23738	0.33435
250 µm	1.4 mm	65.0999	27.5016	42.2452	96.9739	514.414	18.7049	7.90192	-3.01122	-0.96591	0.19804	2.13319	0.39079
250 µm	1.4 mm	65.0999	26.9962	41.469	96.9739	553.635	20.5078	8.50439	-4.06916	-1.19052	0.19071	2.17449	0.41302
250 µm	1.2 mm	65.0999	27.0126	41.4941	96.9739	744.347	27.5555	11.4339	-7.88948	-1.71787	0.14768	2.80968	0.30983
250 µm	1.2 mm	65.0999	32.0482	49.2293	96.9739	535.029	16.6945	8.21859	-0.46437	-0.16689	0.23405	2.10339	0.31972
250 µm	1.2 mm	65.0999	22.706	34.8787	96.9739	437.186	19.2542	6.71562	1.97855	0.61656	0.20522	1.69954	0.42125
250 µm	1.2 mm	65.0999	30.2133	46.4107	96.9739	655.345	21.6906	10.0668	-2.08402	-0.57647	0.19697	2.35626	0.27052

## Sheet: Figure 8
			Ultimate Stress	Ultimate Strain	Modulus	Toughness
200 µm	1.2 mm	Sample 1	5.8615	0.0275118	480.18	0.0714586
		Sample 2	3.33147	0.0841853	198.65	0.11744
		Sample 3	3.07661	0.0362933	589.12	0.0379641
		Sample 4	2.66117	0.0157676	279.34	0.0157344
		Sample 5	16.4144	0.0266856	1474.1	0.202089
		Sample 6	7.42205	0.0276174	600.43	0.0742793
		Sample 7	10.8299	0.0170334	1148	0.066712
	1.4 mm	Sample 1	8.30023	0.0146521	1027.8	0.0414678
		Sample 2	7.87623	0.0172196	432.73	0.0610681
		Sample 3	3.7615	0.0338625	551.27	0.0454191
		Sample 4	4.66369	0.0143437	413.37	0.0296242
		Sample 5	3.85256	0.0215761	400.72	0.0311881
		Sample 6	3.45491	0.0136954	641.1	0.0242929
		Sample 7	9.4242	0.0257182	668.39	0.102817
	1.8 mm	Sample 1	12.5176	0.0580634	220.31	0.372786
		Sample 2	11.7928	0.0313238	681.27	0.0525863
		Sample 3	3.75001	0.1059	348.56	0.017121
		Sample 4	11.8568	0.0675722	296.33	0.35774
		Sample 5	11.549	0.0688815	163.53	0.428147
		Sample 6	16.0547	0.0271053	646.52	0.000893701
		Sample 7	3.67831	0.0285708	200.4	0.0628841
250 µm	1.2 mm	Sample 1	9.03741	0.0298057	645.99	0.139613
		Sample 2	4.71519	0.0237618	563.01	0.0396438
		Sample 3	10.686	0.0267334	1053	0.105183
		Sample 4	9.45778	0.0169481	1034.1	0.0604883
		Sample 5	14.8425	0.0234156	1308.3	0.154947
		Sample 6	12.9735	0.0291992	875.88	0.144288
		Sample 7	5.68462	0.0147015	939.64	0.0398321
	1.4 mm	Sample 1	7.54482	0.026699	868.92	0.0731082
		Sample 2	7.72788	0.0159113	768.26	0.0455352
		Sample 3	11.3464	0.0255602	1314.8	0.116337
		Sample 4	11.5019	0.0353879	438.72	0.182235
		Sample 5	21.382	0.0409727	1531.3	0.326041
		Sample 6	13.9803	0.0311391	1302.3	0.161683
		Sample 7	12.7098	0.0399037	861.27	0.181494
	1.8 mm	Sample 1	17.3806	0.0225939	1370.6	0.167311
		Sample 2	11.4436	0.021049	834.51	0.116101
		Sample 3	11.1359	0.0463992	656.76	0.289022
		Sample 4	14.1094	0.0350917	890.95	0.241353
		Sample 5	4.25092	0.0258398	516.16	0.0505145
		Sample 6	10.2961	0.0228034	636.88	0.105671
		Sample 7	11.4181	0.0182194	993.72	0.0897249
400 µm	1.2 mm	Sample 1	15.886	0.0439723	712.74	0.378507
		Sample 2	13.4399	0.0368432	1202.9	0.254738
		Sample 3	12.8934	0.029735	809.21	0.14534
		Sample 4	6.77295	0.0275243	663.39	0.079048
		Sample 5	13.1782	0.0408449	609.81	0.254927
		Sample 6	17.9119	0.0358559	1232	0.29021
		Sample 7	8.85187	0.0378227	747.99	0.181814
		Sample 8	16.0789	0.0406957	720.04	0.288023
	1.4 mm	Sample 1	11.3073	0.0307633	572.37	0.119524
		Sample 2	10.0139	0.0361327	733.45	0.151797
		Sample 3	5.85804	0.0211835	698.91	0.0568422
		Sample 4	14.0527	0.0449544	783.35	0.267746
		Sample 5	14.3236	0.0560635	760.87	0.301017
		Sample 6	13.1088	0.029973	966.85	0.175313
		Sample 7	13.684	0.0427434	1012.9	0.260313
		Sample 8	16.5944	0.0255556	1216.7	0.185755
	1.8 mm	Sample 1	9.7261	0.0333655	653.96	0.105511
		Sample 2	7.23901	0.0728728	379.21	0.343702
		Sample 3	10.2402	0.0663923	228.88	0.335889
		Sample 4	6.466	0.0200843	556.54	0.0616406
		Sample 5	15.0947	0.023858	1321.5	0.113022
		Sample 6	13.9413	0.0300495	1191.2	0.213092
		Sample 7	14.2606	0.0277911	878.43	0.18818
		Sample 8	12.1761	0.0329321	757.46	0.155986
